# Supplementary material for: Comparative Genomic Analysis of Staphylococcus haemolyticus Reveals Key to Hospital Adaptation and Pathogenicity
Source: Front Microbiol. 2019 Sep 10;10:2096. doi: 10.3389/fmicb.2019.02096 (PMC6747052; doi:10.3389/fmicb.2019.02096)
Supplement: Supplementary file 1 [file Table_1.XLSX]

## Sheet: Final
Supplementary Data 1. Metadata for all isolates used in this study
Identifier	Sanger ID	Country of isolation	Year of isolation	Phylogenetic group	Isolation Source	Population	Origin	Number of contigs	Total assembled length (bp)	Number of CDS	Reference
25-12	7067_4_25	Norway	1995	A	Blood	Infection	Hospital	91	2446131	2391	ERS066267
25-29	7067_4_26	Norway	Unknown	A	Blood	Infection	Hospital	98	2475650	2423	ERS066268
25-38	7067_4_27	Norway	1995	A	Blood	Infection	Hospital	104	2439263	2365	ERS066269
25-44	7067_4_28	Norway	Unknown	E	Blood	Infection	Hospital	80	2669125	2640	ERS066270
25-57	7067_4_29	Norway	Unknown	A	Blood	Infection	Hospital	102	2474179	2419	ERS066271
25-59	7067_4_30	Norway	1996	A	Blood	Infection	Hospital	127	2490678	2441	ERS066272
25-60	7067_4_31	Norway	1996	A	Blood	Infection	Hospital	113	2524421	2472	ERS066273
25-63	7067_4_32	Norway	1996	A	Blood	Infection	Hospital	119	2496692	2453	ERS066274
26-24	7067_4_33	Norway	1999	A	Blood	Infection	Hospital	97	2462973	2415	ERS066275
26-04	7067_4_34	Norway	1997	A	Blood	Infection	Hospital	84	2384459	2313	ERS066276
51-03	7067_4_35	Norway	2005	C	Blood	Infection	Hospital	253	2685917	2624	ERS066277
51-04	7067_4_36	Norway	2005	C	Blood	Infection	Hospital	113	2514431	2463	ERS066278
51-06	7067_4_37	Norway	2001	C	Blood	Infection	Hospital	106	2524883	2470	ERS066279
51-07	7067_4_38	Norway	2004	C	Blood	Infection	Hospital	107	2530463	2495	ERS066280
51-08	7067_4_39	Norway	2002	A	Blood	Infection	Hospital	103	2521422	2452	ERS066281
51-09	7067_4_40	Norway	2005	C	Deep wound swab	Infection	Hospital	139	2659788	2598	ERS066282
51-10	7067_4_41	Norway	2001	C	Blood	Infection	Hospital	110	2512252	2461	ERS066283
51-11	7067_4_42	Norway	2004	A	Blood	Infection	Hospital	311	2628960	2528	ERS066284
51-13	7067_4_43	Norway	2004	C	Blood	Infection	Hospital	169	2617335	2568	ERS066285
51-16	7067_4_44	Norway	2004	C	Blood	Infection	Hospital	111	2544001	2504	ERS066286
51-17	7067_4_45	Norway	2002	A	Blood	Infection	Hospital	200	2769784	2735	ERS066287
51-18	7067_4_46	Norway	2001	C	Blood	Infection	Hospital	201	2846831	2813	ERS066288
51-20	7067_4_47	Norway	2001	A	Blood	Infection	Hospital	99	2501398	2432	ERS066289
51-21	7067_4_48	Norway	2005	E	Blood	Infection	Hospital	75	2592509	2549	ERS066290
51-22	7067_4_49	Norway	2002	C	Blood	Infection	Hospital	100	2491263	2447	ERS066291
51-24	7067_4_50	Norway	2001	C	Blood	Infection	Hospital	112	2526658	2469	ERS066292
51-26	7067_4_51	Norway	2002	C	Blood	Infection	Hospital	110	2615980	2577	ERS066293
51-27	7067_4_52	Norway	2002	A	Blood	Infection	Hospital	94	2399445	2329	ERS066294
51-29	7067_4_53	Norway	2004	C	Blood	Infection	Hospital	111	2510554	2461	ERS066295
51-30	7067_4_54	Norway	2003	A	Blood	Infection	Hospital	84	2397654	2303	ERS066296
51-31	7067_4_55	Norway	2003	A	Blood	Infection	Hospital	96	2480715	2413	ERS066297
51-32	7067_4_56	Norway	2001	A	Blood	Infection	Hospital	91	2479492	2411	ERS066298
51-33	7067_4_57	Norway	2005	C	Blood	Infection	Hospital	114	2540986	2498	ERS066299
51-34	7067_4_58	Norway	1991	A	Blood	Infection	Hospital	91	2509978	2445	ERS066300
51-35	7067_4_59	Norway	1990	A	Blood	Infection	Hospital	179	2639315	2574	ERS066301
51-37	7067_4_60	Norway	1990	F	Unknown	Infection	Hospital	55	2322328	2262	ERS066302
51-39	7067_4_61	Norway	1990	A	Wound	Infection	Hospital	101	2513894	2444	ERS066303
51-41	7067_4_62	Norway	1993	A	Blood	Infection	Hospital	99	2567936	2491	ERS066304
51-42	7067_4_63	Norway	1993	A	Blood	Infection	Hospital	99	2611093	2563	ERS066305
51-43	7067_4_64	Norway	1993	A	Blood	Infection	Hospital	103	2619790	2554	ERS066306
51-44	7067_4_65	Norway	1994	A	Blood	Infection	Hospital	90	2452447	2371	ERS066307
51-45	7067_4_66	Norway	1994	B	Blood	Infection	Hospital	106	2477577	2387	ERS066308
51-46	7067_4_67	Norway	1994	D	Blood	Infection	Hospital	67	2510347	2452	ERS066309
51-47	7067_4_68	Norway	1994	A	Blood	Infection	Hospital	91	2441788	2356	ERS066310
51-50	7067_4_70	Norway	1989	D	Blood	Infection	Hospital	415	2689539	2550	ERS066312
51-51	7067_4_71	Norway	1989	D	Urine	Infection	Hospital	87	2507298	2480	ERS066313
51-52	7067_4_72	Norway	1991	A	Blood	Infection	Hospital	100	2519159	2470	ERS066314
54-64	7067_4_73	Norway	2010	D	Nasal swab	Asympotmatic carriage	Community	77	2445444	2372	ERS066315
51-55	7067_4_74	Norway	1989	A	Blood	Infection	Hospital	88	2439929	2361	ERS066316
8-9	7067_4_75	Norway	1991	A	Blood	Infection	Hospital	89	2436640	2350	ERS066317
6-13	7067_4_76	Norway	1992	A	Blood	Infection	Hospital	161	2494281	2430	ERS066318
54-58	7067_4_80	Japan	2000	A	Unknown	Infection	Hospital	101	2557835	2501	ERS066322
54-53	7067_4_81	USA	1988	E	Blood	Infection	Hospital	76	2548887	2468	ERS066323
CN1011	7067_4_83	United Kingdom	2005	C	LINE /2	Infection	Hospital	120	2675059	2655	ERS066325
CN1115	7067_4_84	United Kingdom	2005	C	LINE /12	Infection	Hospital	96	2518043	2465	ERS066327
CN1134	7067_4_85	United Kingdom	2005	C	LINE / 13	Infection	Hospital	128	2548214	2514	ERS066328
CN1138	7067_4_86	United Kingdom	2005	D	NK / 13	Infection	Hospital	80	2409607	2340	ERS066329
CN1167	7067_4_87	United Kingdom	2005	D	NK / 15	Infection	Hospital	95	2502375	2443	ERS066330
CN1175	7067_4_88	United Kingdom	2005	C	LINE/20	Infection	Hospital	112	2533725	2470	ERS066331
CN1197	7067_4_89	United Kingdom	2005	F	Unknown	Infection	Hospital	48	2330042	2239	ERS066332
51-15	7067_4_90	Norway	2001	A	Blood	Infection	Hospital	285	2629128	2540	ERS067546
53-21	7067_4_91	Switzerland	2001	D	Blood	Infection	Hospital	86	2478413	2430	ERS067547
CN1219	7068_7_01	United Kingdom	2005	C	LINE /28	Infection	Hospital	112	2509431	2452	ERS066333
CN1234	7068_7_02	United Kingdom	2005	C	LINE /25	Infection	Hospital	103	2583653	2540	ERS066334
53-73	7068_7_03	Germany	2008	C	Blood	Infection	Hospital	104	2554476	2495	ERS066335
53-74	7068_7_04	Germany	2008	C	Blood	Infection	Hospital	98	2542687	2490	ERS066336
53-76	7068_7_05	Germany	2008	C	Blood	Infection	Hospital	116	2500150	2434	ERS066337
53-78	7068_7_06	Germany	2008	C	Blood	Infection	Hospital	117	2524457	2473	ERS066338
53-79	7068_7_07	Germany	2008	C	Unknown	Infection	Hospital	122	2524184	2464	ERS066339
53-80	7068_7_08	Germany	2008	C	Blood	Infection	Hospital	111	2568107	2508	ERS066340
53-04	7068_7_09	Germany	2008	C	Blood	Infection	Hospital	311	2863902	2816	ERS066341
54-30	7068_7_10	Germany	2007	C	Blood	Infection	Hospital	111	2527028	2473	ERS066342
54-31	7068_7_11	Germany	2007	C	Blood	Infection	Hospital	116	2530504	2472	ERS066343
54-32	7068_7_12	Spain	2007	C	Blood	Infection	Hospital	108	2524398	2443	ERS066344
54-35	7068_7_13	Spain	2008	B	Blood	Infection	Hospital	100	2583769	2543	ERS066345
54-36	7068_7_14	Japan	Unknown	D	Unknown	Infection	Hospital	91	2495989	2431	ERS066346
54-37	7068_7_15	Japan	Unknown	B	Unknown	Infection	Hospital	89	2587134	2517	ERS066347
54-38	7068_7_16	Japan	Unknown	D	Unknown	Infection	Hospital	90	2476545	2419	ERS066348
54-39	7068_7_17	Japan	Unknown	E	Unknown	Infection	Hospital	72	2508287	2432	ERS066349
54-45	7068_7_18	Japan	Unknown	A	Unknown	Infection	Hospital	116	2534817	2464	ERS066350
54-46	7068_7_19	Japan	Unknown	E	Unknown	Infection	Hospital	99	2619693	2574	ERS066351
54-47	7068_7_20	Japan	Unknown	A	Unknown	Infection	Hospital	102	2497054	2421	ERS066352
54-48	7068_7_21	Japan	Unknown	F	Community associoated	Asympotmatic carriage	Community	58	2455670	2401	ERS066353
54-49	7068_7_22	Japan	Unknown	E	Community associoated	Asympotmatic carriage	Community	129	2607224	2532	ERS066354
54-50	7068_7_23	Japan	Unknown	A	Community associoated	Asympotmatic carriage	Community	108	2486588	2418	ERS066355
54-51	7068_7_24	Japan	Unknown	A	Community associoated	Asympotmatic carriage	Community	110	2482929	2417	ERS066356
54-52	7068_7_25	Japan	Unknown	D	Unknown	Infection	Hospital	87	2593187	2544	ERS066357
53-45	7068_7_26	Switzerland	2004	A	Blood	Infection	Hospital	98	2451654	2391	ERS066358
53-30	7068_7_28	Switzerland	2003	E	Blood	Infection	Hospital	92	2523141	2453	ERS066360
53-19	7068_7_29	Switzerland	2001	B	Blood	Infection	Hospital	126	2632231	2552	ERS066361
53-66	7068_7_30	Switzerland	2008	D	Blood	Infection	Hospital	75	2377857	2277	ERS066362
53-24	7068_7_31	Switzerland	2002	C	Blood	Infection	Hospital	120	2617797	2576	ERS066363
53-41	7068_7_32	Switzerland	2004	A	Peripheral blood	Infection	Hospital	89	2446904	2391	ERS066364
53-61	7068_7_33	Switzerland	2007	E	Unknown	Infection	Hospital	91	2458444	2363	ERS066365
53-42	7068_7_34	Switzerland	2004	A	Blood	Infection	Hospital	97	2452014	2392	ERS066366
53-58	7068_7_35	Switzerland	2006	D	Catheter	Infection	Hospital	81	2527194	2457	ERS066367
53-55	7068_7_36	Switzerland	2006	C	Catheter	Infection	Hospital	125	2551178	2519	ERS066368
53-50	7068_7_37	Switzerland	2006	F	Unknown	Infection	Hospital	78	2394876	2318	ERS066369
53-35	7068_7_38	Switzerland	2004	C	Blood	Infection	Hospital	117	2522414	2467	ERS066370
53-47	7068_7_39	Switzerland	2005	C	Blood	Infection	Hospital	110	2506373	2454	ERS066371
53-37	7068_7_40	Switzerland	2004	D	Deep wound swab	Infection	Hospital	82	2507771	2435	ERS066372
53-70	7068_7_41	Switzerland	2008	C	Blood	Infection	Hospital	111	2499455	2445	ERS066373
53-31	7068_7_42	Switzerland	2003	C	Catheter	Infection	Hospital	113	2512685	2454	ERS066374
53-46	7068_7_43	Switzerland	2005	C	Catheter	Infection	Hospital	160	2565453	2509	ERS066375
53-34	7068_7_44	Switzerland	2004	D	Blood	Infection	Hospital	72	2470891	2415	ERS066376
53-26	7068_7_45	Switzerland	2002	B	Other	Infection	Hospital	185	2789205	2726	ERS066377
53-62	7068_7_46	Switzerland	2008	C	Blood	Infection	Hospital	173	2826511	2783	ERS066378
53-59	7068_7_47	Switzerland	2007	D	Blood	Infection	Hospital	72	2394770	2308	ERS066379
53-38	7068_7_48	Switzerland	2004	C	Blood	Infection	Hospital	95	2524562	2463	ERS066380
53-49	7068_7_49	Switzerland	2006	C	Unknown	Infection	Hospital	115	2535377	2477	ERS066381
53-63	7068_7_50	Switzerland	2008	F	Unknown	Infection	Hospital	47	2401222	2342	ERS066382
53-68	7068_7_51	Switzerland	2008	C	Peripheral blood	Infection	Hospital	124	2496184	2441	ERS066383
53-25	7068_7_52	Switzerland	2002	C	Liquid	Infection	Hospital	114	2506814	2457	ERS066384
53-60	7068_7_53	Switzerland	2007	C	Unknown	Infection	Hospital	99	2546557	2486	ERS066385
53-48	7068_7_54	Switzerland	2005	C	Blood	Infection	Hospital	111	2499460	2449	ERS066386
53-27	7068_7_55	Switzerland	2002	B	Blood	Infection	Hospital	109	2627560	2552	ERS066387
53-67	7068_7_56	Switzerland	2008	C	Blood	Infection	Hospital	113	2521543	2458	ERS066388
53-20	7068_7_57	Switzerland	2001	D	Blood	Infection	Hospital	88	2393499	2303	ERS066389
53-32	7068_7_58	Switzerland	2004	A	Blood	Infection	Hospital	94	2499224	2435	ERS066390
53-22	7068_7_59	Switzerland	2001	A	Blood	Infection	Hospital	98	2446854	2348	ERS066391
53-72	7068_7_60	Switzerland	2008	F	Blood	Infection	Hospital	62	2378399	2308	ERS066392
53-65	7068_7_61	Switzerland	2008	C	Blood	Infection	Hospital	106	2473938	2425	ERS066393
53-43	7068_7_62	Switzerland	2004	A	Blood	Infection	Hospital	89	2453602	2392	ERS066394
53-54	7068_7_63	Switzerland	2006	B	Blood	Infection	Hospital	90	2509436	2435	ERS066395
53-69	7068_7_64	Switzerland	2008	D	Blood	Infection	Hospital	93	2453267	2375	ERS066396
53-28	7068_7_65	Switzerland	2003	C	Catheter	Infection	Hospital	89	2437557	2369	ERS066397
53-18	7068_7_66	Switzerland	2001	A	Blood	Infection	Hospital	97	2493999	2422	ERS066398
53-57	7068_7_67	Switzerland	2007	C	Blood	Infection	Hospital	117	2499888	2443	ERS066399
57-01	SH_01	Norway	2013	D	Armpit	Asympotmatic carriage	Community	101	2483428	2427	ERS3370776
57-05	SH_02	Norway	2013	D	Groin	Asympotmatic carriage	Community	105	2507215	2441	ERS3370777
57-08	SH_03	Norway	2013	F	Groin	Asympotmatic carriage	Community	88	2509690	2463	ERS3370778
57-10	SH_04	Norway	2013	F	Groin	Asympotmatic carriage	Community	88	2470162	2414	ERS3370779
57-12	SH_05	Norway	2013	D	Groin	Asympotmatic carriage	Community	324	2634313	2469	ERS3370780
57-15	SH_07	Norway	2013	F	Groin	Asympotmatic carriage	Community	220	2538386	2461	ERS3370781
57-19	SH_09	Norway	2013	D	Groin	Asympotmatic carriage	Community	127	2513933	2442	ERS3370782
57-20	SH_10	Norway	2013	F	Hamstring	Asympotmatic carriage	Community	151	2563378	2487	ERS3370783
57-22	SH_11	Norway	2013	F	Hamstring	Asympotmatic carriage	Community	94	2479287	2430	ERS3370784
57-23	SH_12	Norway	2013	D	Groin	Asympotmatic carriage	Community	149	2611660	2536	ERS3370785
57-26	SH_13	Norway	2013	F	Hamstring	Asympotmatic carriage	Community	88	2412626	2339	ERS3370786
57-27	SH_14	Norway	2013	E	Groin	Asympotmatic carriage	Community	127	2491574	2389	ERS3370787
57-31	SH_15	Norway	2013	D	Groin	Asympotmatic carriage	Community	132	2521119	2446	ERS3370788
57-32	SH_16	Norway	2013	D	Groin	Asympotmatic carriage	Community	148	2598845	2537	ERS3370789
57-33	SH_17	Norway	2014	F	Groin	Asympotmatic carriage	Community	191	2602789	2541	ERS3370790
57-34	SH_18	Norway	2014	D	Groin	Asympotmatic carriage	Community	100	2471279	2402	ERS3370791
57-35	SH_19	Norway	2014	D	Groin	Asympotmatic carriage	Community	229	2641716	2550	ERS3370792
57-39	SH_20	Norway	2014	E	Groin	Asympotmatic carriage	Community	113	2521883	2428	ERS3370793
57-41	SH_21	Norway	2014	D	Groin	Asympotmatic carriage	Community	133	2610467	2562	ERS3370794
57-47	SH_23	Norway	2014	D	Groin	Asympotmatic carriage	Community	111	2515048	2444	ERS3370795
57-54	SH_25	Norway	2014	F	Groin	Asympotmatic carriage	Community	135	2447052	2377	ERS3370796
57-55	SH_26	Norway	2014	D	Groin	Asympotmatic carriage	Community	146	2478552	2391	ERS3370797
57-57	SH_27	Norway	2014	F	Groin	Asympotmatic carriage	Community	136	2452496	2394	ERS3370798
57-60	SH_28	Norway	2014	F	Groin	Asympotmatic carriage	Community	123	2413511	2341	ERS3370799
57-61	SH_29	Norway	2014	F	Groin	Asympotmatic carriage	Community	404	2670609	2573	ERS3370800
57-65	SH_30	Norway	2014	F	Groin	Asympotmatic carriage	Community	137	2444338	2353	ERS3370801
57-66	SH_31	Norway	2014	D	Armpit	Asympotmatic carriage	Community	287	2698231	2614	ERS3370802
58-02	SH_33	Norway	2014	F	Hamstring	Asympotmatic carriage	Community	247	2533202	2420	ERS3370803
58-04	SH_34	Norway	2014	F	Armpit	Asympotmatic carriage	Community	167	2477138	2395	ERS3370804
58-05	SH_35	Norway	2014	D	Armpit	Asympotmatic carriage	Community	133	2549801	2482	ERS3370805
58-08	SH_36	Norway	2014	F	Groin	Asympotmatic carriage	Community	95	2418543	2361	ERS3370806
58-20	SH_37	Norway	2014	F	Hamstring	Asympotmatic carriage	Community	84	2384126	2339	ERS3370807
58-21	SH_38	Norway	2014	F	Groin	Asympotmatic carriage	Community	70	2396127	2353	ERS3370808
58-28	SH_40	Norway	2014	D	Groin	Asympotmatic carriage	Community	227	2597027	2504	ERS3370809
58-37	SH_41	Norway	2014	F	Groin	Asympotmatic carriage	Community	143	2423362	2365	ERS3370810
58-39	SH_42	Norway	2014	D	Hamstring	Asympotmatic carriage	Community	99	2524444	2470	ERS3370811
58-56	SH_44	Norway	2014	D	Armpit	Asympotmatic carriage	Community	145	2482915	2383	ERS3370812
58-57	SH_45	Norway	2014	E	Groin	Asympotmatic carriage	Community	378	2629330	2481	ERS3370813
58-61	SH_46	Norway	2013	B	Unknown	Asympotmatic carriage	Community	213	2626250	2544	ERS3370814
58-62	SH_47	Norway	2013	F	Unknown	Asympotmatic carriage	Community	97	2414958	2341	ERS3370815
58-63	SH_48	Norway	2013	F	Unknown	Asympotmatic carriage	Community	113	2478407	2417	ERS3370816
